# Supplementary material for: Hemisynthesis and Biological Evaluation of Cinnamylated, Benzylated, and Prenylated Dihydrochalcones from a Common Bio-Sourced Precursor
Source: Antibiotics (Basel). 2021 May 22;10(6):620. doi: 10.3390/antibiotics10060620 (PMC8224620; doi:10.3390/antibiotics10060620)
Supplement: Supplementary file 1 [file antibiotics-10-00620-s001.zip]

Archive with 1 entries (1 files):
- antibiotics-1229060-supplementary.pdf
